# Supplementary material for: Detection of Clostridium sporogenes in a Roman-era cattle mass grave at Vilauba
Source: Virulence. 2025 Oct 27;16(1):2580731. doi: 10.1080/21505594.2025.2580731 (PMC12587821; doi:10.1080/21505594.2025.2580731)
Supplement: Supplementary_Tables.xlsx [file KVIR_A_2580731_SM4764.xlsx]

## Sheet: Supplementary Table S1
Supplementary Table S1. Cattle samples used for analysis with the corresponding presence of Clostridium reads
Laboratory ID	Excavation ID	Sample type	Number of raw reads	Endogenous bovine DNA (%)	Osteological sex	Genetic sex	Clostridium reads
KB210566	T-1	Tibia	20329124	2.15	U	U	N.D.
KB210567	T-2	Tibia	14326026	1.76	U	U	N.D.
KB210568	T-3	Tibia	21393758	1.37	U	U	N.D.
KB210569	T-4	Tibia	20952392	0.7	U	M	N.D.
KB210570	T-5	Tibia	22545300	1.22	U	U	+
KB210571	T-6	Tibia	20265788	1.56	U	M	N.D.
KB210572	T-7	Tibia	24448996	2.97	U	F	N.D.
KB210573*	T-8	Tibia	1237046266	3.14	U	M	+
KB210574	T-9	Tibia	25776388	1.15	F	U	N.D.
KB210575	T-10	Tibia	13967094	2.93	U	U	N.D.
KB210576	T-11	Tibia	39079236	2.47	M	M	N.D.
KB210577	T-12	Tibia	17111754	2.03	M	U	N.D.
KB210578	T-13	Tibia	22320338	1.36	M	M	N.D.
KB210579	T-14	Tibia	13210972	1.35	U	U	N.D.
KB210580	M-1	Molar	8236038	1.34	U	U	N.D.
KB210581	M-2	Molar	14486992	0.63	U	U	N.D.
KB210582	M-3	Molar	8667008	3.79	U	F	N.D.
KB210583	M-4	Molar	29174804	2.16	U	U	N.D.
KB210584	M-5	Molar	22139330	1.3	U	U	N.D.
KB210585	M-6	Molar	20598454	1.94	U	U	N.D.
KB210586†	M-7	Molar
KB210587	M-8	Molar	27109866	1.78	U	U	N.D.
KB210588	M-9	Molar	17501264	1.12	U	U	N.D.
KB210589	M-10	Molar	2338778	1.92	U	U	N.D.
KB210590	M-11	Molar	14227542	1.25	U	U	N.D.
KB210591*	M-12	Molar	56433406	3.45	U	M	+
KB210592*	M-13	Molar	58903346	1.57	U	M	+
KB210593*	M-14	Molar	774852802	0.48	U	M	+
Number of raw reads and endogenous bovine DNA (%) were calculated after mapping to Bos taurus reference genome consisting of chromosomes from BosTau9 (NCBI Assembly: ARS-UCD1.2) and Y chromosome from BosTau7 (NCBI Assembly: Btau_4.6.1) (mapping statistics shown in Supplementary Table S2).
†, denotes sample KB210586 had no detectable DNA concentration and was not used for any analysis.
*, denotes the sample had more reads generated by "deeper" sequencing (see methods section "Library preparation and sequencing").
U, undetermined; F, female; M, male; +, present with multiple reads; N.D., not detected with multiple reads.

## Sheet: Supplementary Table S2
Supplementary Table S2. Mapping statistics for Bos taurus reference genome and genetic sex determination
Laborartory ID	Chromosomes from Bos taurus BosTau9 (NCBI Assembly: ARS-UCD1.2) and Y chromosome from Bos taurus BosTau7 (NCBI Assembly: Btau_4.6.1)							Genetic sex determination
	Number of aligned merged reads with duplicates removed	Number of reads after quality filtering	Coverage 1x (%)	Coverage 2x (%)	Coverage 3x (%)	Coverage 4x (%)	Mean DP (x)	Rx	SE (Rx)	95% CI	Assigned sex
KB210573	5121521	2589145	4.32308	0.601818	0.294834	0.19321	0.0649191	0.471517	0.0196563	0.0385264	XY
KB210593	801398	362271	0.653695	0.094486	0.0389042	0.0208615	0.00859626	0.546976	0.0285815	0.0560198	XY
KB210591	503202	325426	0.950323	0.0358107	0.0095535	0.00692242	0.0113525	0.480703	0.00649297	0.0127262	XY
KB210572	230399	148852	0.438324	0.0110881	0.00589776	0.00449274	0.0052373	0.880933	0.0164282	0.0321993	XX
KB210582	145422	91497	0.296086	0.00956574	0.00442072	0.00344831	0.00365492	0.892812	0.0158566	0.031079	XX
KB210592	111665	61486	0.169203	0.00733028	0.00285293	0.00207433	0.0019492	0.500346	0.0113878	0.02232	XY
KB210576	97045	42285	0.091994	0.00673718	0.00163491	0.000689895	0.00104286	0.447763	0.0251022	0.0492003	XY
KB210578	52156	29448	0.0760589	0.00314435	0.00172399	0.00122813	0.000879381	0.472951	0.011494	0.0225283	XY
KB210569	39623	23986	0.0736668	0.00270587	0.00152633	0.00111666	0.000850037	0.493557	0.0108009	0.0211698	XY
KB210571	34207	17670	0.0483184	0.00231529	0.00128071	0.000865887	0.000568554	0.476814	0.0135234	0.0265058	XY
KB210587	29649	14364	0.0402115	0.00209959	0.00109087	0.000688323	0.000474384	0.473926	0.0162121	0.0317758	Not Assigned
KB210588	26556	14234	0.043923	0.00223913	0.00121454	0.000888532	0.000522957	0.448965	0.0135241	0.0265073	Not Assigned
KB210579	27510	13799	0.0365695	0.00129599	0.00056825	0.000331323	0.000407138	0.471914	0.0136369	0.0267284	Not Assigned
KB210574	29484	12699	0.0303011	0.00126103	0.000553203	0.000380056	0.000354884	0.629233	0.0307659	0.0603011	Not Assigned
KB210585	23691	11776	0.0346941	0.00206261	0.00108979	0.000724405	0.000421249	0.470566	0.0135107	0.026481	Not Assigned
KB210568	23695	10843	0.0280088	0.00136332	0.000671255	0.000431072	0.000333058	0.422661	0.0146353	0.0286852	Not Assigned
KB210575	20673	9972	0.0264545	0.00139124	0.000723506	0.000448289	0.000317385	0.494051	0.0133775	0.02622	Not Assigned
KB210584	19477	9651	0.0291506	0.00163049	0.000762545	0.000495899	0.000348356	0.471443	0.0153789	0.0301427	Not Assigned
KB210566	19334	8151	0.02003	0.000882655	0.000464496	0.000339707	0.000246119	0.515452	0.0209053	0.0409743	Not Assigned
KB210581	15255	7936	0.0229154	0.00110996	0.000462251	0.000253957	0.000265601	0.83906	0.0257209	0.050413	Not Assigned
KB210583	18949	7742	0.0200486	0.00113526	0.00051424	0.000347605	0.000248981	0.649364	0.0298592	0.058524	Not Assigned
KB210577	16635	6703	0.0157127	0.000656059	0.000326195	0.000234569	0.000191674	0.512938	0.0276932	0.0542788	Not Assigned
KB210570	16465	6634	0.0184072	0.00105805	0.000524907	0.000377399	0.000231064	0.49274	0.0194836	0.0381878	Not Assigned
KB210567	11884	5335	0.0151284	0.000891488	0.000393306	0.000258149	0.000189063	0.666501	0.0216798	0.0424924	Not Assigned
KB210590	10010	4138	0.0125741	0.000748172	0.000328853	0.000207657	0.000158713	0.448843	0.0179919	0.0352642	Not Assigned
KB210580	8877	3603	0.00935127	0.000357112	0.000166784	0.000114309	0.000116578	0.570502	0.0265017	0.0519432	Not Assigned
KB210589	2714	1014	0.00290922	0.000143054	7.59438e-05	5.75287e-05	4.45452e-05	0.813546	0.0386737	0.0758004	Not Assigned
Shaded in grey, are samples which did not meet the threshold of 15000 reads after quality filtering and were not chosen for genetic sex analysis.
Quality filtering was conducted with mapping quality threshold of 30.
Mean DP (x) is the mean read depth over the complete reference sequence.
Rx is the ratio of reads mapped to the X chromosome compared to autosomal coverage.
SE (Rx) is the standard error for the Rx ratio.
95% CI is the 95% confidence interval, which was calculated as 1.96xSE (Rx).

## Sheet: Supplementary Table S3
Supplementary Table S3. Mapping statistics for Bos taurus mitochondrial genome
Laboratory ID	Bos taurus mitochondrial genome (NCBI GenBank: V00654.1)
	Number of reads	Coverage (%)	Mean DP (x)
KB210566	28	9.26062	0.100012
KB210567	19	8.16501	0.0843432
KB210568	27	8.50165	0.0894846
KB210569	23	10.6929	0.115804
KB210570	1	0.569225	0.00569225
KB210571	21	7.81001	0.0827519
KB210572	44	16.226	0.165932
KB210573	4156	99.6817	13.8416
KB210574	19	7.1857	0.0725303
KB210575	21	6.73889	0.0673889
KB210576	7	2.11164	0.0262578
KB210577	1	0.275432	0.00275432
KB210578	84	23.7422	0.266006
KB210579	12	3.44595	0.0344595
KB210580	2	0.801812	0.00801812
KB210581	12	5.15975	0.0546579
KB210582	82	32.201	0.388726
KB210583	2	1.04664	0.0104664
KB210584	8	2.93182	0.0312156
KB210585	20	7.66924	0.0799976
KB210587	50	20.2779	0.231179
KB210588	15	5.6188	0.0635329
KB210589	0	0	0
KB210590	4	1.72604	0.0172604
KB210591	367	75.2418	1.39234
KB210592	172	47.0315	0.656996
KB210593	99	35.3899	0.40721
Mean DP (x) is the mean read depth over the complete reference sequence

## Sheet: Supplementary Table S4
Supplementary Table S4. Modern cattle genomes used for constructing maximum likelihood tree
NCBI GenBank	Haplogroup	Country	Breed/variety
AB074965	T3	Japan	Japanese Black
AF492351	T3		Fleckvieh
EU177815	T3	Italy	Piedmontese
EU177816	T3	Italy	Chianina
EU177817	T3	Italy	Valdostana
EU177818	T3	Italy	Chianina
EU177819	T3	Italy	Chianina
EU177820	T3	Italy	Chianina
EU177821	T3	Italy	Friesian
EU177822	T3	Italy	Chianina
EU177823	T3	Italy	Cinisara
EU177825	T3	Italy	Chianina
EU177826	T3	Italy	Friesian
EU177827	T3	Italy	Friesian
EU177828	T3	Italy	Chianina
EU177829	T3	Italy	Maremmana
EU177830	T3	Italy	Podolica
EU177831	T3	Italy	Modicana
EU177832	T3	Italy	Pettiazza
EU177833	T3	Spain	Betizuak
EU177834	T3	Spain	Betizuak
EU177835	T3	Iraq	Iraqi
EU177836	T3	Iraq	Iraqi
EU177837	T3	Iraq	Iraqi
EU177838	T3	Iran	Iranian
EU177839	T3	Iran	Iranian
EU177840	T123	Italy	Cabannina
EU177841	T1	Italy	Chianina
EU177842	T1	Italy	Cinisara
EU177843	T1	Italy	Podolica
EU177844	T1	Italy	Maremmana
EU177845	T1	Italy	Chianina
EU177846	T1	Italy	Chianina
EU177847	T1	Italy	Friesian
EU177848	T1	Iraq	Iraqi
EU177849	T2	Greece	Greek
EU177850	T2	Italy	Cabannina
EU177851	T2	Italy	Cabannina
EU177852	T2	Greece	Greek
EU177853	T2	Italy	Chianina
EU177854	T2	Italy	Chianina
EU177855	T2	Italy	Chianina
EU177856	T2	Iraq	Iraqi
EU177857	T2	Iran	Iranian
EU177858	T2	Iran	Iranian
EU177859	T2	Iran	Iranian
EU177860	T2	Iran	Iranian
EU177861	T2	Italy	Rendena
EU177862	T5	Italy	Valdostana
EU177863	T5	Italy	Piedmontese
EU177864	T5	Iraq	Iraqi
EU177865	T5	Iraq	Iraqi
EU177866	Q	Italy	Cabannina
EU177867	Q	Italy	Cabannina
EU177868	I1	Iraq	Iraqi
EU177869	I1	Iraq	Iraqi
EU177870	I2	Iran	Iranian
FJ971080	Q	Italy	Romagnola
FJ971081	Q	Italy	Chianina
FJ971082	Q1	Italy	Italian Red Pied
FJ971083	Q1	Italy	Romagnola
FJ971084	R	Italy	Agerolese
FJ971085	R	Italy	Cinisara
FJ971086	R	Italy	Cinisara
FJ971087	R	Italy	Romagnola
FJ971088	I1	Mongolia	Unknown
HQ184030	Q2	Italy	Chianina
HQ184031	Q2	Italy	Chianina
HQ184032	Q2	Italy	Chianina
HQ184033	Q2	Italy	Romagnola
HQ184034	Q1a	Italy	Romagnola
HQ184035	Q1a	Italy	Romagnola
HQ184036	Q1	Italy	Grey Alpine
HQ184037	Q1	Italy	Grey Alpine
HQ184038	Q1	Italy	Cabannina
HQ184039	Q1	Italy	Chianina
HQ184040	R1	Italy	Romagnola
HQ184041	R1	Italy	Romagnola
HQ184042	R1	Italy	Romagnola
HQ184043	R1	Italy	Romagnola
HQ184044	R1	Italy	Romagnola
HQ184045	R2	Italy	Marchigiana
JN817300	T1c1	Portugal	Alentejana
JN817301	T1c1	Portugal	Alentejana
JN817306	T1e	Italy	Calvana
JN817307	T1c1	Mexico	Creole
JN817308	T1a	Mexico	Chihuahua Creole
JN817309	T1c1a1	Uruguay	Pampa Chaqueno Creole
JN817310	T1c1a1	Uruguay	Pampa Chaqueno Creole
JN817311	T1c1a1	Uruguay	Pampa Chaqueno Creole
JN817312	T1a	Italy	Italian Brown
JN817313	T1a	Italy	Chianina
JN817314	T1a	Italy	Chianina
JN817315	T1a	Italy	Chianina
JN817316	T1a	Italy	Chianina
JN817317	T1a	Italy	Cinisara
JN817318	T1a	Italy	Cinisara
JN817319	T1c	Italy	Cinisara
JN817320	T1b1	Italy	Cinisara
JN817321	T1d1	Egypt	Domiaty
JN817322	T1c1a1	Egypt	Domiaty
JN817323	T1c1	Egypt	Domiaty
JN817324	T1b1	Egypt	Domiaty
JN817325	T1c	Egypt	Menofi
JN817326	T1c	Egypt	Menofi
JN817327	T1b	Egypt	Menofi
JN817328	T1c	Egypt	Menofi
JN817329	T1f	Egypt	Menofi
JN817331	T1a	France	Limousin
JN817332	T1a	Italy	Maremmana
JN817333	T1a	Italy	Maremmana
JN817334	T1b1	Italy	Marchigiana
JN817335	T1a	Italy	Marchigiana
JN817336	T1a	Italy	Marchigiana
JN817337	T1a	Italy	Marchigiana
JN817338	T1a	Italy	Marchigiana
JN817339	T1a	Italy	Marchigiana
JN817340	T1a	Italy	Agerolese
JN817341	T1a	Italy	Agerolese
JN817342	T1a	Italy	Agerolese
JN817343	T1f	Italy	Italian Podolian
JN817344	T1a	Italy	Italian Podolian
JN817345	T1a	Italy	Romagnola
JN817346	T1c1a	Italy	Romagnola
JN817347	T1a	Italy	Romagnola
JN817348	T1b	Ethiopia	Sheko
JN817349	T1b1	Ethiopia	Sheko
JN817350	T1b1	Italy	Chianina
JN817351	T1b1	Italy	Marchigiana
JQ967333	T3	Italy	Italian Red Pied
KP637147	Q1	Spain	Pirenaica
KT184451	T3	Egypt	Menofi
KT184452	T3	Egypt	Domiaty
KT184453	T3	Egypt	Menofi
KT184454	T3	Egypt	Menofi
KT184455	T3	Egypt	Menofi
KT184456	T2	Egypt	Domiaty
KT184457	T2	Egypt	Domiaty
KT184458	T2	Egypt	Menofi
KT184459	T2	Egypt	Menofi
KT184460	T2	Egypt	Domiaty
KT184461	T2	Egypt	Menofi
KT184462	T1a	Egypt	Domiaty
KT184463	T1a	Egypt	Domiaty
KT184464	T1a	Egypt	Menofi
KT184465	T1a	Egypt	Menofi
KT184466	T1a	Egypt	Menofi
KT184467	T1b1	Egypt	Menofi
KT184468	T1b1	Egypt	Menofi
KT184469	T1b1	Egypt	Domiaty
KT184470	T1c	Egypt	Domiaty
KT184471	Q1	Egypt	Domiaty
KT184472	Q1	Egypt	Domiaty
KT343748	T3c	Malta	Maltese
KT343749	T3d	Malta	Maltese
MF169209	T3	Denmark	drinking horn sample; 15th century
NC_006853	T3	Denmark	Korean
V00654	T3		BSR

## Sheet: Supplementary Table S5
Supplementary Table S5. Results of bacterial metagenomic pathogen screening
Laboratory ID	Bacteria detected in screening	NCBI RefSeq	Number of reads assigned to reference
KB210566	Mycobacterium avium subsp. paratuberculosis K-10	NC_002944.2	36
	"Mycobacterium gallinarum" JCM 6399	NZ_AP022601.1	390
	Mycolicibacterium gadium JCM 12688	NZ_AP022608.1	340
KB210567	Mycobacterium avium subsp. paratuberculosis K-10	NC_002944.2	74
	"Mycobacterium gallinarum" JCM 6399	NZ_AP022601.1	132
	Mycolicibacterium gadium JCM 12688	NZ_AP022608.1	128
KB210568	Mycobacterium avium subsp. paratuberculosis K-10	NC_002944.2	64
KB210569	Mycobacterium avium subsp. paratuberculosis K-10	NC_002944.2	73
	"Mycobacterium gallinarum" JCM 6399	NZ_AP022601.1	322
	Mycolicibacterium gadium JCM 12688	NZ_AP022608.1	381
KB210570	Mycobacterium avium subsp. paratuberculosis K-10	NC_002944.2	37
	"Mycobacterium gallinarum" JCM 6399	NZ_AP022601.1	79
	Mycolicibacterium gadium JCM 12688	NZ_AP022608.1	99
KB210571	Mycobacterium avium subsp. paratuberculosis K-10	NC_002944.2	169
	"Mycobacterium gallinarum" JCM 6399	NZ_AP022601.1	67
	Mycolicibacterium gadium JCM 12688	NZ_AP022608.1	79
KB210572	Mycobacterium avium subsp. paratuberculosis K-10	NC_002944.2	38
KB210573	Clostridium sporogenes AM1195	NZ_CP013701.1	63
	Mycobacterium avium subsp. paratuberculosis K-10	NC_002944.2	236
	"Mycobacterium gallinarum" JCM 6399	NZ_AP022601.1	467
	Mycolicibacterium gadium JCM 12688	NZ_AP022608.1	510
KB210574	Mycobacterium avium subsp. paratuberculosis K-10	NC_002944.2	61
	"Mycobacterium gallinarum" JCM 6399	NZ_AP022601.1	145
	Mycolicibacterium gadium JCM 12688	NZ_AP022608.1	118
KB210575	Mycobacterium avium subsp. paratuberculosis K-10	NC_002944.2	45
KB210576	Mycobacterium avium subsp. paratuberculosis K-10	NC_002944.2	434
	"Mycobacterium gallinarum" JCM 6399	NZ_AP022601.1	244
	Mycolicibacterium gadium JCM 12688	NZ_AP022608.1	227
KB210577	Mycobacterium avium subsp. paratuberculosis K-10	NC_002944.2	102
KB210578	Mycobacterium avium subsp. paratuberculosis K-10	NC_002944.2	112
	"Mycobacterium gallinarum" JCM 6399	NZ_AP022601.1	38
	Mycolicibacterium gadium JCM 12688	NZ_AP022608.1	34
KB210579	Mycobacterium avium subsp. paratuberculosis K-10	NC_002944.2	50
KB210580	-	-	-
KB210581	Mycobacterium avium subsp. paratuberculosis K-10	NC_002944.2	55
KB210582	-	-	-
KB210583	-	-	-
KB210584	Mycobacterium avium subsp. paratuberculosis K-10	NC_002944.2	144
KB210585	Mycobacterium avium subsp. paratuberculosis K-10	NC_002944.2	71
KB210587	Mycobacterium avium subsp. paratuberculosis K-10	NC_002944.2	81
	"Mycobacterium gallinarum" JCM 6399	NZ_AP022601.1	372
	Mycolicibacterium gadium JCM 12688	NZ_AP022608.1	462
KB210588	Mycobacterium avium subsp. paratuberculosis K-10	NC_002944.2	68
KB210589	"Mycobacterium gallinarum" JCM 6399	NZ_AP022601.1	38
	Mycolicibacterium gadium JCM 12688	NZ_AP022608.1	35
KB210590	Mycobacterium avium subsp. paratuberculosis K-10	NC_002944.2	44
KB210591	Mycobacterium avium subsp. paratuberculosis K-10	NC_002944.2	150
	"Mycobacterium gallinarum" JCM 6399	NZ_AP022601.1	40
	Mycolicibacterium gadium JCM 12688	NZ_AP022608.1	34
KB210592	Mycobacterium avium subsp. paratuberculosis K-10	NC_002944.2	91
	"Mycobacterium gallinarum" JCM 6399	NZ_AP022601.1	107
	Mycolicibacterium gadium JCM 12688	NZ_AP022608.1	108
KB210593	Mycobacterium avium subsp. paratuberculosis K-10	NC_002944.2	265
-, denotes that there was no pathogenic bacteria detected during screening

## Sheet: Supplementary Table S6
Supplementary Table S6. Mapping statistics for bacterial species detected in metagenomic pathogen screening after duplicate removal
Laboratory ID	Clostridium sporogenes AM1195 (NCBI RefSeq: NZ_CP013701.1)					Mycobacterium avium subsp. paratuberculosis K-10 (NCBI RefSeq: NZ_CP106873.1)					"Mycobacterium gallinarum" JCM 6399 (NCBI RefSeq: NZ_AP022601.1)					Mycolicibacterium gadium JCM 12688 (NCBI RefSeq: NZ_AP022608.1)
	Coverage 1x (%)	Coverage 2x (%)	Coverage 3x (%)	Coverage 4x (%)	Mean DP (x)	Coverage 1x (%)	Coverage 2x (%)	Coverage 3x (%)	Coverage 4x (%)	Mean DP (x)	Coverage 1x (%)	Coverage 2x (%)	Coverage 3x (%)	Coverage 4x (%)	Mean DP (x)	Coverage 1x (%)	Coverage 2x (%)	Coverage 3x (%)	Coverage 4x (%)	Mean DP (x)
KB210566	0.244097	0.109201	0.0769144	0.0574389	0.00621313	3.2683	0.670705	0.363259	0.249822	0.0724285	4.60993	0.503481	0.204745	0.142233	0.0649851	4.75683	0.513764	0.223789	0.150662	0.0675157
KB210567	0.143215	0.0721011	0.0473186	0.0353964	0.004507	2.14334	0.796167	0.503783	0.382897	0.0806211	1.85872	0.407931	0.243744	0.182102	0.0451154	1.9771	0.412423	0.244158	0.186236	0.0469593
KB210568	0.210083	0.101203	0.068127	0.0481579	0.0056928	3.52274	0.86698	0.489886	0.338587	0.0841478	2.10374	0.459655	0.256519	0.173826	0.0424978	2.09442	0.468131	0.264526	0.177619	0.0431428
KB210569	0.198432	0.099574	0.0697067	0.0521813	0.00675988	2.983	0.945802	0.604011	0.452816	0.0967106	3.71491	0.574154	0.320591	0.227011	0.071064	3.94419	0.587678	0.322213	0.232423	0.0740367
KB210570	0.434902	0.212156	0.143758	0.103746	0.0131999	2.91479	0.69053	0.395088	0.278571	0.0755541	2.30781	0.398013	0.22509	0.162299	0.0470689	2.32647	0.408516	0.228248	0.160134	0.0476409
KB210571	0.202851	0.113397	0.0782226	0.063363	0.00783386	3.76852	1.27176	0.792714	0.573389	0.124534	2.35684	0.659983	0.395632	0.286551	0.0647715	2.43053	0.673445	0.395138	0.283923	0.0673871
KB210572	0.19278	0.0989322	0.0503054	0.0340388	0.00411107	2.70391	0.613663	0.343975	0.248657	0.0615883	1.59647	0.316436	0.178555	0.120509	0.028289	1.62863	0.332624	0.184694	0.123655	0.0286915
KB210573	13.6831	2.23814	0.836234	0.635037	0.879058	77.2769	63.7723	54.2206	46.8724	10.9966	82.9059	68.3874	55.2106	44.0095	7.97169	84.4223	70.6193	57.4106	45.9118	8.07215
KB210574	0.266584	0.156075	0.112632	0.0886638	0.00841368	5.36545	1.19367	0.616493	0.409629	0.108066	3.72747	0.692167	0.352052	0.243891	0.0642252	3.73314	0.674065	0.336245	0.229321	0.0634887
KB210575	0.172342	0.0745694	0.0447268	0.031916	0.00350286	1.89242	0.453794	0.229892	0.14329	0.0434114	1.1399	0.228752	0.121346	0.0786206	0.0191274	1.1451	0.23995	0.122649	0.082347	0.0193137
KB210576	0.386917	0.277642	0.228127	0.203813	0.0362737	14.2061	4.82974	2.59967	1.82144	0.430519	9.0527	2.68116	1.46533	1.06151	0.265605	9.11395	2.64971	1.48604	1.0692	0.264562
KB210577	0.236667	0.140771	0.0924651	0.0643257	0.00748261	4.2847	1.21125	0.684518	0.462073	0.102598	2.50052	0.712117	0.397651	0.261083	0.0557572	2.48307	0.684912	0.369036	0.241626	0.0541366
KB210578	0.250219	0.155878	0.114878	0.0897746	0.0133045	3.44414	1.08316	0.671142	0.502451	0.117375	2.36148	0.628751	0.388867	0.283415	0.0667017	2.32714	0.624376	0.382062	0.281643	0.0679165
KB210579	0.256908	0.129861	0.0921442	0.0703732	0.00736438	3.34893	0.746552	0.404969	0.265881	0.0718938	1.97749	0.446486	0.251855	0.172709	0.0393911	2.00707	0.444979	0.241928	0.167611	0.0397215
KB210580	0.109373	0.0249305	0.00701017	0.00313483	0.00144696	1.38148	0.157894	0.075868	0.0543163	0.0256399	0.794318	0.0847618	0.0362233	0.0201313	0.00967569	0.814719	0.0832691	0.0359765	0.0198827	0.00990344
KB210581	0.317728	0.143314	0.0878246	0.0606725	0.00974142	2.24188	0.69261	0.409379	0.30601	0.0709958	1.33024	0.362381	0.214893	0.158735	0.0386962	1.36451	0.379514	0.22052	0.168885	0.0403368
KB210582	0.198605	0.0541313	0.0153286	0.00311015	0.00271027	0.991797	0.200748	0.113667	0.078302	0.0227186	0.670443	0.109294	0.0627585	0.036486	0.00976386	0.6657	0.111132	0.0559095	0.0329925	0.00961392
KB210583	0.227633	0.117741	0.065782	0.0371983	0.00505152	1.97269	0.265028	0.127813	0.094653	0.041156	1.22734	0.160197	0.0715599	0.0521674	0.017785	1.2317	0.155759	0.076161	0.0570662	0.0179965
KB210584	0.187152	0.104387	0.0683491	0.0512187	0.00725676	3.075	1.16633	0.764276	0.584165	0.117751	1.81698	0.607832	0.387947	0.286814	0.0610891	1.78163	0.639078	0.395205	0.294082	0.0616964
KB210585	0.19821	0.0984139	0.0599073	0.0374945	0.00439394	2.43171	0.721297	0.437318	0.324441	0.0652311	1.43798	0.383234	0.225681	0.158538	0.0307049	1.43742	0.394803	0.225348	0.164124	0.031255
KB210587	0.203887	0.105893	0.0708422	0.0475408	0.00562492	3.50391	0.845012	0.494921	0.355562	0.0879376	4.22566	0.551444	0.261707	0.180361	0.0667728	4.49864	0.588081	0.262146	0.183973	0.0709001
KB210588	0.220401	0.0883429	0.050725	0.031447	0.00519567	2.43341	0.716638	0.442747	0.318367	0.0722086	1.36233	0.366436	0.225435	0.165238	0.0346914	1.36315	0.358994	0.225365	0.168365	0.0363899
KB210589	0.0800739	0.00881208	0.000370255	0	0.000892562	0.372059	0.0592673	0.0401703	0.030497	0.0114079	0.405681	0.0257799	0.0109031	0.00528735	0.00455812	0.408097	0.0272087	0.0130763	0.0075943	0.00463252
KB210590	0.248392	0.114483	0.0762479	0.0608453	0.00785386	1.83013	0.54387	0.317493	0.232618	0.0564298	1.08343	0.309573	0.19041	0.144811	0.0314011	1.08079	0.299246	0.174451	0.134753	0.0301529
KB210591	0.426707	0.190607	0.14087	0.117173	0.0206795	6.42446	2.03019	1.30484	0.99964	0.251403	4.43663	1.16212	0.680541	0.497701	0.144931	4.48386	1.16144	0.698743	0.515323	0.147199
KB210592	0.350928	0.170663	0.12137	0.0945879	0.0145301	7.16469	1.77846	0.99912	0.721048	0.202956	5.67965	1.01286	0.519507	0.370032	0.126507	5.78067	1.0308	0.524024	0.374468	0.129754
KB210593	1.61545	0.627114	0.514482	0.456204	0.260778	47.004	27.992	18.5339	13.1339	2.73933	32.0744	15.5246	9.34437	6.34479	1.62446	31.9654	15.5314	9.34315	6.38796	1.60617
Mean DP (x) is the mean read depth over the complete reference sequence

## Sheet: Supplementary Table S7
Supplementary Table S7. Clostridium reference genomes used for mapping
Reference name	NCBI RefSeq
Clostridioides difficile 630†	NC_009089.1
Clostridium argentinense 89G	NZ_CP014176.1
Clostridium baratii CDC51267	NZ_CP014204.2
Clostridium baratii Sullivan	NZ_CP006905.1
Clostridium botulinum 111	NZ_AP014696.1
Clostridium botulinum 1873	NZ_CP063822.1
Clostridium botulinum 230613	NC_017297.1
Clostridium botulinum 3859/11	NZ_CP063959.1
Clostridium botulinum 657	NC_012658.1
Clostridium botulinum Alaska E43	NC_010723.1
Clostridium botulinum AM1051	NZ_CP013841.1
Clostridium botulinum AM282	NZ_CP013683.1
Clostridium botulinum AM922	NZ_CP022403.1
Clostridium botulinum ATCC 19397	NC_009697.1
Clostridium botulinum ATCC 3502	NC_009495.1
Clostridium botulinum BT-22100019	NZ_CP121696.1
Clostridium botulinum BKT015925	NC_015425.1
Clostridium botulinum BKT2873	NZ_CP063965.1
Clostridium botulinum CDC 1436	NZ_CP006908.1
Clostridium botulinum CDC 69094	NZ_CP013246.1
Clostridium botulinum CFSAN034200	NZ_CP031097.1
Clostridium botulinum CJ0611A1	NZ_CP059677.1
Clostridium botulinum DFPST0029	NZ_CP028842.1
Clostridium botulinum FE9504ACG	NZ_CP096041.1
Clostridium botulinum FE9508BPD	NZ_CP102909.1
Clostridium botulinum FE9508BRB	NZ_CP102913.1
Clostridium botulinum H04402 065	NC_017299.1
Clostridium botulinum Hall	NC_009698.1
Clostridium botulinum IBCA10-7060	NZ_CP069280.1
Clostridium botulinum Kyoto	NC_012563.1
Clostridium botulinum Langeland	NC_009699.1
Clostridium botulinum Loch Maree	NC_010520.1
Clostridium botulinum Mauritius	NZ_CP013849.1
Clostridium botulinum NCTC 13319	NZ_CP046450.1
Clostridium botulinum Okra	NC_010516.1
Clostridium botulinum Osaka2020	NZ_AP025140.1
Clostridium botulinum PA9508B	NZ_CP102917.1
Clostridium botulinum Prevot 594	NZ_CP006902.1
Clostridium botulinum ST7B	NZ_CP050251.1
Clostridium botulinum Stockholm	NZ_CP063816.1
Clostridium botulinum Su0604	NZ_CP022400.1
Clostridium botulinum Su0945	NZ_CP022396.1
Clostridium botulinum Su1036	NZ_CP022397.1
Clostridium botulinum Su1112	NZ_CP022395.1
Clostridium botulinum V73	NZ_CP050820.1
Clostridium botulinum X58540	NZ_CP068960.1
Clostridium botulinum ZJK-8	NZ_CP070939.1
Clostridium butyricum CDC 51208	NZ_CP013239.1
Clostridium butyricum CFSA-TJ-E	NZ_CP053374.1
Clostridium butyricum DKU-11	NZ_CP128832.1
Clostridium butyricum DSM 10702	NZ_CP040626.1
Clostridium cadaveris IFB3C5	NZ_CP076620.1
Clostridium chauvoei 12S0467	NZ_CP018630.1
Clostridium chauvoei DSM 7528	NZ_CP018624.1
Clostridium cochlearium NCTC13027	NZ_LT906477.1
Clostridium gasigenes CGAS001	NZ_CP071376.1
Clostridium intestinale Lx1	NZ_CP059378.1
Clostridium novyi 150557	NZ_CP029458.1
Clostridium novyi NT	NC_008593.1
Clostridium perfringens str 13	NC_003366.1
Clostridium perfringens CPI 18-6	NZ_CP075979.1
Clostridium perfringens B ATCC 3626	NZ_CP116438.1
Clostridium perfringens D CN3842	NZ_CP116428.1
Clostridium perfringens E CP118	NZ_AP025227.1
Clostridium septicum DSM 7534	NZ_CP023671.1
Clostridium septicum RMA 8861	NZ_CP099799.1
Clostridium sporogenes AM1195	NZ_CP013701.1
Clostridium sporogenes AM553	NZ_CP022405.1
Clostridium sporogenes CDC 1632	NZ_CP013243.1
Clostridium sporogenes CDC 67071	NZ_CP013242.1
Clostridium tetani CMCC64008	NZ_CP115448.1
Clostridium tetani E88	NC_004557.1
Clostridium tetani KHSU-154306-013	NZ_AP026814.1
Clostridium tetani NIID-072000-002	NZ_AP026825.1
Hathewaya histolytica NCTC503†	NZ_LR590481.1
Paraclostridium bifermentans DSM 14991†	NZ_CP079737.1
Paraclostridium sordellii AM370†	NZ_CP014150.1
Thomasclavelia spiroformis DSM 1552†	NZ_CP102275.1
†, bacterial species which were formerly classified within the Clostridium genus.

## Sheet: Supplementary Table S8
Supplementary Table S8. Mapping statistics for the Clostridium reference with the highest genome coverage after duplicate removal
Laboratory ID	Clostridium sporogenes AM1195 (NCBI RefSeq: NZ_CP013701.1)
	Coverage 1x (%)	Coverage 2x (%)	Coverage 3x (%)	Coverage 4x (%)	Mean DP (x)
KB210566	0.244097	0.109201	0.0769144	0.0574389	0.00621313
KB210567	0.143215	0.0721011	0.0473186	0.0353964	0.004507
KB210568	0.210083	0.101203	0.068127	0.0481579	0.0056928
KB210569	0.198432	0.099574	0.0697067	0.0521813	0.00675988
KB210570	0.434902	0.212156	0.143758	0.103746	0.0131999
KB210571	0.202851	0.113397	0.0782226	0.063363	0.00783386
KB210572	0.19278	0.0989322	0.0503054	0.0340388	0.00411107
KB210573	13.6831	2.23814	0.836234	0.635037	0.879058
KB210574	0.266584	0.156075	0.112632	0.0886638	0.00841368
KB210575	0.172342	0.0745694	0.0447268	0.031916	0.00350286
KB210576	0.386917	0.277642	0.228127	0.203813	0.0362737
KB210577	0.236667	0.140771	0.0924651	0.0643257	0.00748261
KB210578	0.250219	0.155878	0.114878	0.0897746	0.0133045
KB210579	0.256908	0.129861	0.0921442	0.0703732	0.00736438
KB210580	0.109373	0.0249305	0.00701017	0.00313483	0.00144696
KB210581	0.317728	0.143314	0.0878246	0.0606725	0.00974142
KB210582	0.198605	0.0541313	0.0153286	0.00311015	0.00271027
KB210583	0.227633	0.117741	0.065782	0.0371983	0.00505152
KB210584	0.187152	0.104387	0.0683491	0.0512187	0.00725676
KB210585	0.19821	0.0984139	0.0599073	0.0374945	0.00439394
KB210587	0.203887	0.105893	0.0708422	0.0475408	0.00562492
KB210588	0.220401	0.0883429	0.050725	0.031447	0.00519567
KB210589	0.0800739	0.00881208	0.000370255	0	0.000892562
KB210590	0.248392	0.114483	0.0762479	0.0608453	0.00785386
KB210591	0.426707	0.190607	0.14087	0.117173	0.0206795
KB210592	0.350928	0.170663	0.12137	0.0945879	0.0145301
KB210593	1.61545	0.627114	0.514482	0.456204	0.260778
Mean DP (x) is the mean read depth over the complete reference sequence

## Sheet: Supplementary Table S9
Supplementary Table S9. Clostridium virulence factor genes downloaded from the NCBI database
Virulence factor	Gene location	Orientation	Genomic location
Clostridium argentinense 89G botulinum neurotoxin hemagglutinin HA70 subunit	Plasmid pRSJ17_1	Plus	NZ_CP014175.1:104594-106483
Clostridium argentinense 89G botulinum neurotoxin type G	Plasmid pRSJ17_1	Minus	NZ_CP014175.1:95424-99317
Clostridium argentinense 89G non-toxic nonhemagglutinin NTNH	Plasmid pRSJ17_1	Minus	NZ_CP014175.1:99402-102998
Clostridium baratii CDC51267 botulinum neurotoxin subtype F7	Plasmid pNPD11_1	Minus	NZ_CP014203.1:2578-6384
Clostridium baratii CDC51267 non-toxic nonhemagglutinin NTNH	Plasmid pNPD11_1	Minus	NZ_CP014203.1:6398-9886
Clostridium botulinum 111 botulinum neurotoxin type X	Genome	Plus	NZ_AP014696.1:868096-872016
Clostridium botulinum 111 non-toxic nonhemagglutinin NTNH	Genome	Plus	NZ_AP014696.1:864553-868077
Clostridium botulinum 1169 botulinum neurotoxin subtype A3	Genome	Minus	NZ_CP013681.1:1215958-1219836
Clostridium botulinum 1169 non-toxic nonhemagglutinin NTNH	Genome	Minus	NZ_CP013681.1:1219880-1223359
Clostridium botulinum 1873 uncharacterized gene (BoNT)	Plasmid p1	Plus	NZ_CP063823.1:76169-79997
Clostridium botulinum 1873 non-toxic nonhemagglutinin NTNH	Plasmid p1	Plus	NZ_CP063823.1:72564-76154
Clostridium botulinum 230613 botulinum neurotoxin subtype F1	Genome	Plus	NC_017297.1:883915-887751
Clostridium botulinum 230613 non-toxic nonhemagglutinin NTNH	Genome	Plus	NC_017297.1:880413-883904
Clostridium botulinum 3859/11 botulinum neurotoxin hemagglutinin HA70 subunit	Plasmid p1	Minus	NZ_CP063960.1:85459-87330
Clostridium botulinum 3859/11 botulinum neurotoxin subtype DC	Plasmid p1	Plus	NZ_CP063960.1:92573-96364
Clostridium botulinum 3859/11 uncharacterized gene (NTNH)	Plasmid p1	Plus	NZ_CP063960.1:88969-92558
Clostridium botulinum 657 botulinum neurotoxin hemagglutinin HA70 subunit	Plasmid pCLJ	Plus	NC_012654.1:129601-131481
Clostridium botulinum 657 botulinum neurotoxin subtype A4	Plasmid pCLJ	Minus	NC_012654.1:3107-6997
Clostridium botulinum 657 botulinum neurotoxin subtype B5	Plasmid pCLJ	Minus	NC_012654.1:119785-123660
Clostridium botulinum 657 botulinum neurotoxin transcription-activating sigma factor BotR	Plasmid pCLJ	Plus	NC_012654.1:11991-12527
Clostridium botulinum 657 botulinum neurotoxin transcription-activating sigma factor BotR	Plasmid pCLJ	Minus	NC_012654.1:127441-127977
Clostridium botulinum 657 chaperonin GroEL	Genome	Minus	NC_012658.1:3579337-3580962
Clostridium botulinum 657 clostridiolysin S	Genome	Plus	NC_012658.1:582277-582450
Clostridium botulinum 657 clostripain	Genome	Minus	NC_012658.1:2094821-2096395
Clostridium botulinum 657 hemolysin III family protein	Genome	Minus	NC_012658.1:1585097-1585735
Clostridium botulinum 657 hemolysin III family protein	Genome	Minus	NC_012658.1:1730097-1730747
Clostridium botulinum 657 hemolysin XhlA family protein	Genome	Plus	NC_012658.1:1430594-1430848
Clostridium botulinum 657 hemolysin XhlA family protein	Genome	Minus	NC_012658.1:2500459-2500713
Clostridium botulinum 657 hemolysin XhlA family protein	Genome	Plus	NC_012658.1:1850005-1850229
Clostridium botulinum 657 hemolysin XhlA family protein	Genome	Minus	NC_012658.1:2038118-2038336
Clostridium botulinum 657 hemolysin XhlA family protein	Genome	Minus	NC_012658.1:3284339-3284593
Clostridium botulinum 657 hemolysin family protein	Genome	Plus	NC_012658.1:3175318-3176661
Clostridium botulinum 657 leukocidin family pore-forming toxin	Plasmid pCLJ2	Plus	NC_012657.1:7220-8173
Clostridium botulinum 657 neurotoxin-associated TULIP family protein P47	Plasmid pCLJ	Minus	NC_012654.1:10536-11786
Clostridium botulinum 657 NFACT RNA binding domain-containing protein	Genome	Plus	NC_012658.1:2086100-2087830
Clostridium botulinum 657 non-toxic nonhemagglutinin NTNH	Plasmid pCLJ	Minus	NC_012654.1:7041-10520
Clostridium botulinum 657 non-toxic nonhemagglutinin NTNH	Plasmid pCLJ	Minus	NC_012654.1:123686-127279
Clostridium botulinum 657 type II toxin-antitoxin system PemK/MazF family toxin	Genome	Plus	NC_012658.1:637959-638549
Clostridium botulinum 657 type II toxin-antitoxin system PemK/MazF family toxin	Genome	Minus	NC_012658.1:3726779-3727132
Clostridium botulinum 657 YihY/virulence factor BrkB family protein	Genome	Minus	NC_012658.1:3733935-3734792
Clostridium botulinum 657 zinc dependent phospholipase C family protein	Genome	Minus	NC_012658.1:2291423-2292013
Clostridium botulinum 657 zinc dependent phospholipase C family protein	Genome	Minus	NC_012658.1:2836659-2837378
Clostridium botulinum Alaska E43 botulinum neurotoxin subtype E3	Genome	Minus	NC_010723.1:1170652-1174410
Clostridium botulinum Alaska E43 non-toxic nonhemagglutinin NTNH	Genome	Minus	NC_010723.1:1174435-1177926
Clostridium botulinum AM282 botulinum neurotoxin hemagglutinin HA70 subunit	Plasmid pRSJ10_1	Minus	NZ_CP013684.1:255078-256958
Clostridium botulinum AM282 botulinum neurotoxin subtype A2	Genome	Plus	NZ_CP013683.1:1054528-1058418
Clostridium botulinum AM282 botulinum neurotoxin subtype B6	Plasmid pRSJ10_1	Plus	NZ_CP013684.1:262897-542
Clostridium botulinum AM282 non-toxic nonhemagglutinin NTNH	Genome	Plus	NZ_CP013683.1:1051005-1054484
Clostridium botulinum AM282 non-toxic nonhemagglutinin NTNH	Plasmid pRSJ10_1	Plus	NZ_CP013684.1:259278-262871
Clostridium botulinum ATCC 3502 botulinum neurotoxin hemagglutinin HA70 subunit	Genome	Minus	NC_009495.1:901881-903761
Clostridium botulinum ATCC 3502 botulinum neurotoxin subtype A1	Genome	Plus	NC_009495.1:909709-913599
Clostridium botulinum ATCC 3502 non-toxic nonhemagglutinin NTNH	Genome	Plus	NC_009495.1:906084-909665
Clostridium botulinum B305 botulinum neurotoxin hemagglutinin HA70 subunit	Genome	Minus	NZ_CP013850.1:920597-922477
Clostridium botulinum B305 botulinum neurotoxin subtype B2	Genome	Plus	NZ_CP013850.1:928422-932297
Clostridium botulinum B305 non-toxic nonhemagglutinin NTNH	Genome	Plus	NZ_CP013850.1:924803-928396
Clostridium botulinum BAC-04-07755 botulinum neurotoxin hemagglutinin HA70 subunit	Genome	Plus	NZ_SCKF01000025.1:13422-15302
Clostridium botulinum BAC-04-07755 botulinum neurotoxin subtype B7	Genome	Minus	NZ_SCKF01000025.1:3603-7478
Clostridium botulinum BAC-04-07755 non-toxic nonhemagglutinin NTNH	Genome	Minus	NZ_SCKF01000025.1:7504-11097
Clostridium botulinum BKT015925 botulinum neurotoxin hemagglutinin HA70 subunit	Plasmid p1BKT015925	Minus	NC_015417.1:84298-86169
Clostridium botulinum BKT015925 botulinum neurotoxin subtype CD	Plasmid p1BKT015925	Plus	NC_015417.1:91415-95257
Clostridium botulinum BKT015925 non-toxic nonhemagglutinin NTNH	Plasmid p1BKT015925	Plus	NC_015417.1:87810-91400
Clostridium botulinum BrDura botulinum neurotoxin subtype A2	Genome	Plus	NZ_CP014151.1:917471-921361
Clostridium botulinum BrDura botulinum neurotoxin subtype F5	Plasmid pRSJ20_1	Minus	NZ_CP014152.1:117443-121276
Clostridium botulinum BrDura non-toxic nonhemagglutinin NTNH	Genome	Plus	NZ_CP014151.1:913948-917427
Clostridium botulinum BrDura non-toxic nonhemagglutinin NTNH	Plasmid pRSJ20_1	Minus	NZ_CP014152.1:121288-124779
Clostridium botulinum BT-22100019 botulinum neurotoxin hemagglutinin HA70 subunit	Plasmid pBT-22100019	Plus	NZ_CP121697.1:258609-260489
Clostridium botulinum BT-22100019 botulinum neurotoxin transcription-activating sigma factor BotR	Plasmid pBT-22100019	Minus	NZ_CP121697.1:256446-256982
Clostridium botulinum BT-22100019 botulinum neurotoxin type B	Plasmid pBT-22100019	Minus	NZ_CP121697.1:248790-252665
Clostridium botulinum BT-22100019 chaperonin GroEL	Genome	Minus	NZ_CP121696.1:3651552-3653177
Clostridium botulinum BT-22100019 clostridiolysin S	Genome	Plus	NZ_CP121696.1:589476-589649
Clostridium botulinum BT-22100019 clostripain	Genome	Minus	NZ_CP121696.1:2179821-2181395
Clostridium botulinum BT-22100019 collagenase	Genome	Minus	NZ_CP121696.1:1899621-1903250
Clostridium botulinum BT-22100019 hemolysin III family protein	Genome	Minus	NZ_CP121696.1:1712352-1712990
Clostridium botulinum BT-22100019 hemolysin III family protein	Genome	Minus	NZ_CP121696.1:1859791-1860441
Clostridium botulinum BT-22100019 hemolysin XhlA family protein	Genome	Minus	NZ_CP121696.1:3334035-3334289
Clostridium botulinum BT-22100019 hemolysin family protein	Genome	Plus	NZ_CP121696.1:3225450-3226775
Clostridium botulinum BT-22100019 NFACT RNA binding domain-containing protein	Genome	Plus	NZ_CP121696.1:2168060-2169790
Clostridium botulinum BT-22100019 non-toxic nonhemagglutinin NTNH	Plasmid pBT-22100019	Minus	NZ_CP121697.1:252691-256284
Clostridium botulinum BT-22100019 type II toxin-antitoxin system death-on-curing family toxin	Plasmid pBT-22100019	Minus	NZ_CP121697.1:123882-124259
Clostridium botulinum BT-22100019 type II toxin-antitoxin system PemK/MazF family toxin	Genome	Plus	NZ_CP121696.1:654866-655456
Clostridium botulinum BT-22100019 type II toxin-antitoxin system PemK/MazF family toxin	Genome	Minus	NZ_CP121696.1:3812170-3812523
Clostridium botulinum BT-22100019 YihY/virulence factor BrkB family protein	Genome	Minus	NZ_CP121696.1:3819362-3820219
Clostridium botulinum BT-22100019 zeta toxin family protein	Genome	Plus	NZ_CP121696.1:857769-858335
Clostridium botulinum BT-22100019 zinc dependent phospholipase C family protein	Genome	Minus	NZ_CP121696.1:2886264-2886983
Clostridium botulinum CDC 1436 botulinum neurotoxin hemagglutinin HA70 subunit	Plasmid pCBG	Minus	NZ_CP006909.1:110205-112085
Clostridium botulinum CDC 1436 botulinum neurotoxin subtype A2	Plasmid pCBG	Plus	NZ_CP006909.1:233518-237408
Clostridium botulinum CDC 1436 botulinum neurotoxin subtype B5	Plasmid pCBG	Plus	NZ_CP006909.1:118030-121905
Clostridium botulinum CDC 1436 botulinum neurotoxin transcription-activating sigma factor BotR	Plasmid pCBG	Plus	NZ_CP006909.1:113713-114249
Clostridium botulinum CDC 1436 botulinum neurotoxin transcription-activating sigma factor BotR	Plasmid pCBG	Minus	NZ_CP006909.1:227906-228442
Clostridium botulinum CDC 1436 chaperonin GroEL	Genome	Plus	NZ_CP006908.1:810716-812341
Clostridium botulinum CDC 1436 clostridiolysin S	Genome	Minus	NZ_CP006908.1:3926284-3926457
Clostridium botulinum CDC 1436 clostripain	Genome	Plus	NZ_CP006908.1:2489293-2490867
Clostridium botulinum CDC 1436 hemolysin III family protein	Genome	Plus	NZ_CP006908.1:2774997-2775647
Clostridium botulinum CDC 1436 hemolysin III family protein	Genome	Plus	NZ_CP006908.1:2920008-2920646
Clostridium botulinum CDC 1436 hemolysin XhlA family protein	Genome	Plus	NZ_CP006908.1:1888942-1889196
Clostridium botulinum CDC 1436 hemolysin XhlA family protein	Genome	Plus	NZ_CP006908.1:2027110-2027364
Clostridium botulinum CDC 1436 hemolysin XhlA family protein	Genome	Plus	NZ_CP006908.1:2082347-2082601
Clostridium botulinum CDC 1436 hemolysin XhlA family protein	Genome	Plus	NZ_CP006908.1:2547352-2547570
Clostridium botulinum CDC 1436 hemolysin XhlA family protein	Genome	Plus	NZ_CP006908.1:1105717-1105971
Clostridium botulinum CDC 1436 hemolysin family protein	Genome	Minus	NZ_CP006908.1:1213649-1214992
Clostridium botulinum CDC 1436 neurotoxin-associated TULIP family protein P47	Plasmid pCBG	Plus	NZ_CP006909.1:228729-229979
Clostridium botulinum CDC 1436 NFACT RNA binding domain-containing protein	Genome	Minus	NZ_CP006908.1:2497858-2499588
Clostridium botulinum CDC 1436 non-toxic nonhemagglutinin NTNH	Plasmid pCBG	Plus	NZ_CP006909.1:114411-118004
Clostridium botulinum CDC 1436 non-toxic nonhemagglutinin NTNH	Plasmid pCBG	Plus	NZ_CP006909.1:229995-233474
Clostridium botulinum CDC 1436 type II toxin-antitoxin system death-on-curing family toxin	Plasmid pCBG	Plus	NZ_CP006909.1:253424-253801
Clostridium botulinum CDC 1436 type II toxin-antitoxin system HicA family toxin	Genome	Minus	NZ_CP006908.1:2985217-2985966
Clostridium botulinum CDC 1436 type II toxin-antitoxin system PemK/MazF family toxin	Genome	Plus	NZ_CP006908.1:664548-664901
Clostridium botulinum CDC 1436 type II toxin-antitoxin system PemK/MazF family toxin	Genome	Minus	NZ_CP006908.1:3870155-3870745
Clostridium botulinum CDC 1436 YihY/virulence factor BrkB family protein	Genome	Plus	NZ_CP006908.1:656888-657745
Clostridium botulinum CDC 1436 zinc dependent phospholipase C family protein	Genome	Plus	NZ_CP006908.1:1550223-1550942
Clostridium botulinum CDC 1436 zinc dependent phospholipase C family protein	Genome	Plus	NZ_CP006908.1:2293861-2294451
Clostridium botulinum CDC_69094 botulinum neurotoxin hemagglutinin HA70 subunit	Genome	Minus	NZ_CP013246.1:3361774-3363654
Clostridium botulinum CDC_69094 botulinum neurotoxin subtype A1	Genome	Plus	NZ_CP013246.1:3316444-3320334
Clostridium botulinum CDC_69094 uncharacterized gene (BoNT)	Genome	Plus	NZ_CP013246.1:3369599-3373467
Clostridium botulinum CDC_69094 non-toxic nonhemagglutinin NTNH	Genome	Plus	NZ_CP013246.1:3312915-3316400
Clostridium botulinum CDC_69094 non-toxic nonhemagglutinin NTNH	Genome	Plus	NZ_CP013246.1:3365977-3369573
Clostridium botulinum CDC 795 botulinum neurotoxin hemagglutinin HA70 subunit	Genome	Plus	NZ_LFQV01000032.1:20276-22156
Clostridium botulinum CDC 795 botulinum neurotoxin subtype B3	Genome	Minus	NZ_LFQV01000032.1:10462-14337
Clostridium botulinum CDC 795 non-toxic nonhemagglutinin NTNH	Genome	Minus	NZ_LFQV01000032.1:14363-17956
Clostridium botulinum CFSAN034200 botulinum neurotoxin hemagglutinin HA70 subunit	Plasmid p1_CDC51232	Minus	NZ_CP031095.1:250702-252582
Clostridium botulinum CFSAN034200 botulinum neurotoxin subtype A4	Plasmid p1_CDC51232	Plus	NZ_CP031095.1:105164-109054
Clostridium botulinum CFSAN034200 botulinum neurotoxin subtype B5	Plasmid p1_CDC51232	Plus	NZ_CP031095.1:258523-262398
Clostridium botulinum CFSAN034200 non-toxic nonhemagglutinin NTNH	Plasmid p1_CDC51232	Plus	NZ_CP031095.1:101641-105120
Clostridium botulinum CFSAN034200 non-toxic nonhemagglutinin NTNH	Plasmid p1_CDC51232	Plus	NZ_CP031095.1:254904-258497
Clostridium botulinum F1425 botulinum neurotoxin subtype F4	Genome	Minus	NZ_CP013686.1:2438965-2442798
Clostridium botulinum F1425 non-toxic nonhemagglutinin NTNH	Genome	Minus	NZ_CP013686.1:2442810-2446301
Clostridium botulinum F160 botulinum neurotoxin subtype F3	Genome	Plus	NZ_CP013705.1:2118879-2122718
Clostridium botulinum F160 non-toxic nonhemagglutinin NTNH	Genome	Plus	NZ_CP013705.1:2115375-2118866
Clostridium botulinum F634 botulinum neurotoxin subtype F5	Plasmid pRSJ2_3	Plus	NZ_CP013710.1:158109-161942
Clostridium botulinum F634 non-toxic nonhemagglutinin NTNH	Plasmid pRSJ2_3	Plus	NZ_CP013710.1:154606-158097
Clostridium botulinum FE9508BPD botulinum neurotoxin hemagglutinin HA70 subunit	Plasmid unnamed1	Plus	NZ_CP102910.1:47066-48946
Clostridium botulinum FE9508BPD botulinum neurotoxin subtype B5	Plasmid unnamed1	Minus	NZ_CP102910.1:26646-30521
Clostridium botulinum FE9508BPD botulinum neurotoxin subtype F2	Plasmid unnamed1	Plus	NZ_CP102910.1:99333-103175
Clostridium botulinum FE9508BPD botulinum neurotoxin transcription-activating sigma factor BotR	Plasmid unnamed1	Minus	NZ_CP102910.1:44906-45442
Clostridium botulinum FE9508BPD botulinum neurotoxin transcription-activating sigma factor BotR	Plasmid unnamed1	Minus	NZ_CP102910.1:93825-94361
Clostridium botulinum FE9508BPD chaperonin GroEL	Genome	Minus	NZ_CP102909.1:3578900-3580525
Clostridium botulinum FE9508BPD clostridiolysin S	Genome	Plus	NZ_CP102909.1:615404-615577
Clostridium botulinum FE9508BPD clostripain	Genome	Minus	NZ_CP102909.1:2052739-2054313
Clostridium botulinum FE9508BPD hemolysin III family protein	Genome	Minus	NZ_CP102909.1:1622425-1623063
Clostridium botulinum FE9508BPD hemolysin III family protein	Genome	Minus	NZ_CP102909.1:1768836-1769486
Clostridium botulinum FE9508BPD hemolysin XhlA family protein	Genome	Minus	NZ_CP102909.1:1996152-1996370
Clostridium botulinum FE9508BPD hemolysin XhlA family protein	Genome	Minus	NZ_CP102909.1:2455523-2455777
Clostridium botulinum FE9508BPD hemolysin XhlA family protein	Genome	Minus	NZ_CP102909.1:2544964-2545218
Clostridium botulinum FE9508BPD hemolysin XhlA family protein	Genome	Minus	NZ_CP102909.1:3284907-3285161
Clostridium botulinum FE9508BPD hemolysin XhlA family protein	Genome	Plus	NZ_CP102909.1:599444-599698
Clostridium botulinum FE9508BPD hemolysin family protein	Genome	Plus	NZ_CP102909.1:3175852-3177195
Clostridium botulinum FE9508BPD neurotoxin-associated TULIP family protein P47	Plasmid unnamed1	Plus	NZ_CP102910.1:94566-95816
Clostridium botulinum FE9508BPD NFACT RNA binding domain-containing protein	Genome	Plus	NZ_CP102909.1:2044060-2045790
Clostridium botulinum FE9508BPD non-toxic nonhemagglutinin NTNH	Plasmid unnamed1	Plus	NZ_CP102910.1:95832-99320
Clostridium botulinum FE9508BPD uncharacterized gene (NTNH)	Plasmid unnamed1	Minus	NZ_CP102910.1:42018-44744
Clostridium botulinum FE9508BPD type II toxin-antitoxin system HicA family toxin	Genome	Minus	NZ_CP102909.1:602013-602192
Clostridium botulinum FE9508BPD type II toxin-antitoxin system HicA family toxin	Genome	Plus	NZ_CP102909.1:1557095-1557844
Clostridium botulinum FE9508BPD type II toxin-antitoxin system HicB family antitoxin	Genome	Minus	NZ_CP102909.1:601541-601954
Clostridium botulinum FE9508BPD type II toxin-antitoxin system PemK/MazF family toxin	Genome	Plus	NZ_CP102909.1:671152-671742
Clostridium botulinum FE9508BPD type II toxin-antitoxin system PemK/MazF family toxin	Genome	Minus	NZ_CP102909.1:2442055-2442987
Clostridium botulinum FE9508BPD type II toxin-antitoxin system PemK/MazF family toxin	Genome	Minus	NZ_CP102909.1:3726248-3726601
Clostridium botulinum FE9508BPD type II toxin-antitoxin system RelE/ParE family toxin	Genome	Minus	NZ_CP102909.1:2478914-2479258
Clostridium botulinum FE9508BPD virulence-associated E family protein	Genome	Minus	NZ_CP102909.1:2569366-2571789
Clostridium botulinum FE9508BPD YihY/virulence factor BrkB family protein	Genome	Minus	NZ_CP102909.1:3733404-3734261
Clostridium botulinum FE9508BPD zinc dependent phospholipase C family protein	Genome	Minus	NZ_CP102909.1:2249473-2250063
Clostridium botulinum FE9508BPD zinc dependent phospholipase C family protein	Genome	Minus	NZ_CP102909.1:2839890-2840609
Clostridium botulinum FE9508BRB botulinum neurotoxin hemagglutinin HA70 subunit	Plasmid unnamed1	Plus	NZ_CP102914.1:47066-48946
Clostridium botulinum FE9508BRB botulinum neurotoxin subtype B5	Plasmid unnamed1	Minus	NZ_CP102914.1:26646-30521
Clostridium botulinum FE9508BRB botulinum neurotoxin subtype F2	Plasmid unnamed1	Plus	NZ_CP102914.1:99333-103175
Clostridium botulinum FE9508BRB botulinum neurotoxin transcription-activating sigma factor BotR	Plasmid unnamed1	Minus	NZ_CP102914.1:44906-45442
Clostridium botulinum FE9508BRB botulinum neurotoxin transcription-activating sigma factor BotR	Plasmid unnamed1	Minus	NZ_CP102914.1:93825-94361
Clostridium botulinum FE9508BRB chaperonin GroEL	Genome	Minus	NZ_CP102913.1:3578900-3580525
Clostridium botulinum FE9508BRB clostridiolysin S	Genome	Plus	NZ_CP102913.1:615404-615577
Clostridium botulinum FE9508BRB clostripain	Genome	Minus	NZ_CP102913.1:2052739-2054313
Clostridium botulinum FE9508BRB hemolysin III family protein	Genome	Minus	NZ_CP102913.1:1622425-1623063
Clostridium botulinum FE9508BRB hemolysin III family protein	Genome	Minus	NZ_CP102913.1:1768836-1769486
Clostridium botulinum FE9508BRB hemolysin XhlA family protein	Genome	Minus	NZ_CP102913.1:1996152-1996370
Clostridium botulinum FE9508BRB hemolysin XhlA family protein	Genome	Minus	NZ_CP102913.1:2455523-2455777
Clostridium botulinum FE9508BRB hemolysin XhlA family protein	Genome	Minus	NZ_CP102913.1:2544964-2545218
Clostridium botulinum FE9508BRB hemolysin XhlA family protein	Genome	Minus	NZ_CP102913.1:3284907-3285161
Clostridium botulinum FE9508BRB hemolysin XhlA family protein	Genome	Plus	NZ_CP102913.1:599444-599698
Clostridium botulinum FE9508BRB hemolysin family protein	Genome	Plus	NZ_CP102913.1:3175852-3177195
Clostridium botulinum FE9508BRB neurotoxin-associated TULIP family protein P47	Plasmid unnamed1	Plus	NZ_CP102914.1:94566-95816
Clostridium botulinum FE9508BRB NFACT RNA binding domain-containing protein	Genome	Plus	NZ_CP102913.1:2044060-2045790
Clostridium botulinum FE9508BRB non-toxic nonhemagglutinin NTNH	Plasmid unnamed1	Plus	NZ_CP102914.1:95832-99320
Clostridium botulinum FE9508BRB uncharacterized gene (NTNH)	Plasmid unnamed1	Minus	NZ_CP102914.1:42018-44744
Clostridium botulinum FE9508BRB type II toxin-antitoxin system HicA family toxin	Genome	Plus	NZ_CP102913.1:1557095-1557844
Clostridium botulinum FE9508BRB type II toxin-antitoxin system HicA family toxin	Genome	Minus	NZ_CP102913.1:602013-602192
Clostridium botulinum FE9508BRB type II toxin-antitoxin system HicB family antitoxin	Genome	Minus	NZ_CP102913.1:601541-601954
Clostridium botulinum FE9508BRB type II toxin-antitoxin system PemK/MazF family toxin	Genome	Plus	NZ_CP102913.1:671152-671742
Clostridium botulinum FE9508BRB type II toxin-antitoxin system PemK/MazF family toxin	Genome	Minus	NZ_CP102913.1:2442055-2442987
Clostridium botulinum FE9508BRB type II toxin-antitoxin system PemK/MazF family toxin	Genome	Minus	NZ_CP102913.1:3726248-3726601
Clostridium botulinum FE9508BRB type II toxin-antitoxin system RelE/ParE family toxin	Genome	Minus	NZ_CP102913.1:2478914-2479258
Clostridium botulinum FE9508BRB virulence-associated E family protein	Genome	Minus	NZ_CP102913.1:2569366-2571789
Clostridium botulinum FE9508BRB YihY/virulence factor BrkB family protein	Genome	Minus	NZ_CP102913.1:3733404-3734261
Clostridium botulinum FE9508BRB zinc dependent phospholipase C family protein	Genome	Minus	NZ_CP102913.1:2249473-2250063
Clostridium botulinum FE9508BRB zinc dependent phospholipase C family protein	Genome	Minus	NZ_CP102913.1:2839890-2840609
Clostridium botulinum H04402 065 botulinum neurotoxin hemagglutinin HA70 subunit	Genome	Minus	NC_017299.1:952810-954690
Clostridium botulinum H04402 065 botulinum neurotoxin subtype A5	Genome	Plus	NC_017299.1:960564-964454
Clostridium botulinum H04402 065 uncharacterized gene (BoNT)	Genome	Plus	NC_017299.1:966500-969010
Clostridium botulinum H04402 065 non-toxic nonhemagglutinin NTNH	Genome	Plus	NC_017299.1:956939-960520
Clostridium botulinum IBCA10-7060 botulinum neurotoxin hemagglutinin HA70 subunit	Genome	Minus	NZ_CP069280.1:952242-954122
Clostridium botulinum IBCA10-7060 botulinum neurotoxin subtype B2	Genome	Plus	NZ_CP069280.1:960061-963936
Clostridium botulinum IBCA10-7060 botulinum neurotoxin type H	Genome	Minus	NZ_CP069280.1:2340539-2344405
Clostridium botulinum IBCA10-7060 non-toxic nonhemagglutinin NTNH	Genome	Plus	NZ_CP069280.1:956442-960035
Clostridium botulinum IBCA10-7060 non-toxic nonhemagglutinin NTNH	Genome	Minus	NZ_CP069280.1:2344417-2347911
Clostridium botulinum Kyoto botulinum neurotoxin subtype A2	Genome	Plus	NC_012563.1:956218-960108
Clostridium botulinum Kyoto non-toxic nonhemagglutinin NTNH	Genome	Plus	NC_012563.1:952695-956174
Clostridium botulinum Langeland botulinum neurotoxin subtype F1	Genome	Plus	NC_009699.1:883635-887471
Clostridium botulinum Langeland non-toxic nonhemagglutinin NTNH	Genome	Plus	NC_009699.1:880133-883624
Clostridium botulinum NCTC 8266 botulinum neurotoxin subtype E2	Genome	Minus	NZ_CP010520.1:1161838-1165596
Clostridium botulinum NCTC 8266 non-toxic nonhemagglutinin NTNH	Genome	Minus	NZ_CP010520.1:1165621-1169112
Clostridium botulinum Okra botulinum neurotoxin hemagglutinin HA70 subunit	Plasmid pCLD	Plus	NC_010379.1:52137-54017
Clostridium botulinum Okra botulinum neurotoxin subtype B1	Plasmid pCLD	Minus	NC_010379.1:42317-46192
Clostridium botulinum Okra non-toxic nonhemagglutinin NTNH	Plasmid pCLD	Minus	NC_010379.1:46218-49811
Clostridium botulinum Osaka2020 botulinum neurotoxin hemagglutinin HA70 subunit	Plasmid pOsaka2020-1	Plus	NZ_AP025141.1:245065-246945
Clostridium botulinum Osaka2020 botulinum neurotoxin subtype B5	Plasmid pOsaka2020-1	Minus	NZ_AP025141.1:235249-239124
Clostridium botulinum Osaka2020 botulinum neurotoxin transcription-activating sigma factor BotR	Plasmid pOsaka2020-1	Minus	NZ_AP025141.1:242905-243441
Clostridium botulinum Osaka2020 chaperonin GroEL	Genome	Minus	NZ_AP025140.1:3433308-3434933
Clostridium botulinum Osaka2020 clostridiolysin S	Genome	Plus	NZ_AP025140.1:582706-582879
Clostridium botulinum Osaka2020 clostripain	Genome	Minus	NZ_AP025140.1:1985614-1987188
Clostridium botulinum Osaka2020 collagenase	Genome	Minus	NZ_AP025140.1:1740038-1743679
Clostridium botulinum Osaka2020 hemolysin III family protein	Genome	Minus	NZ_AP025140.1:1557573-1558211
Clostridium botulinum Osaka2020 hemolysin III family protein	Genome	Minus	NZ_AP025140.1:1705561-1706211
Clostridium botulinum Osaka2020 hemolysin XhlA family protein	Genome	Minus	NZ_AP025140.1:2371759-2372013
Clostridium botulinum Osaka2020 hemolysin family protein	Genome	Plus	NZ_AP025140.1:3041500-3042843
Clostridium botulinum Osaka2020 NFACT RNA binding domain-containing protein	Genome	Plus	NZ_AP025140.1:1976893-1978623
Clostridium botulinum Osaka2020 non-toxic nonhemagglutinin NTNH	Plasmid pOsaka2020-1	Minus	NZ_AP025141.1:239150-242743
Clostridium botulinum Osaka2020 type II toxin-antitoxin system death-on-curing family toxin	Plasmid pOsaka2020-1	Minus	NZ_AP025141.1:101975-102355
Clostridium botulinum Osaka2020 type II toxin-antitoxin system PemK/MazF family toxin	Genome	Plus	NZ_AP025140.1:638497-639087
Clostridium botulinum Osaka2020 type II toxin-antitoxin system PemK/MazF family toxin	Genome	Minus	NZ_AP025140.1:3580519-3580872
Clostridium botulinum Osaka2020 YihY/virulence factor BrkB family protein	Genome	Minus	NZ_AP025140.1:3587675-3588532
Clostridium botulinum Osaka2020 zinc dependent phospholipase C family protein	Genome	Minus	NZ_AP025140.1:2172410-2173000
Clostridium botulinum Osaka2020 zinc dependent phospholipase C family protein	Genome	Minus	NZ_AP025140.1:2715220-2715939
Clostridium botulinum PA9508B botulinum neurotoxin hemagglutinin HA70 subunit	Plasmid unnamed1	Plus	NZ_CP102918.1:36462-38342
Clostridium botulinum PA9508B botulinum neurotoxin subtype B5	Plasmid unnamed1	Minus	NZ_CP102918.1:26646-30521
Clostridium botulinum PA9508B botulinum neurotoxin subtype F2	Plasmid unnamed1	Plus	NZ_CP102918.1:88729-92571
Clostridium botulinum PA9508B botulinum neurotoxin transcription-activating sigma factor BotR	Plasmid unnamed1	Minus	NZ_CP102918.1:34302-34838
Clostridium botulinum PA9508B botulinum neurotoxin transcription-activating sigma factor BotR	Plasmid unnamed1	Minus	NZ_CP102918.1:83221-83757
Clostridium botulinum PA9508B chaperonin GroEL	Genome	Minus	NZ_CP102917.1:3578895-3580520
Clostridium botulinum PA9508B clostridiolysin S	Genome	Plus	NZ_CP102917.1:615399-615572
Clostridium botulinum PA9508B clostripain	Genome	Minus	NZ_CP102917.1:2052734-2054308
Clostridium botulinum PA9508B hemolysin III family protein	Genome	Minus	NZ_CP102917.1:1622420-1623058
Clostridium botulinum PA9508B hemolysin III family protein	Genome	Minus	NZ_CP102917.1:1768831-1769481
Clostridium botulinum PA9508B hemolysin XhlA family protein	Genome	Minus	NZ_CP102917.1:1996147-1996365
Clostridium botulinum PA9508B hemolysin XhlA family protein	Genome	Minus	NZ_CP102917.1:2455518-2455772
Clostridium botulinum PA9508B hemolysin XhlA family protein	Genome	Minus	NZ_CP102917.1:2544959-2545213
Clostridium botulinum PA9508B hemolysin XhlA family protein	Genome	Minus	NZ_CP102917.1:3284902-3285156
Clostridium botulinum PA9508B hemolysin XhlA family protein	Genome	Plus	NZ_CP102917.1:599439-599693
Clostridium botulinum PA9508B hemolysin family protein	Genome	Plus	NZ_CP102917.1:3175847-3177190
Clostridium botulinum PA9508B neurotoxin-associated TULIP family protein P47	Plasmid unnamed1	Plus	NZ_CP102918.1:83962-85212
Clostridium botulinum PA9508B NFACT RNA binding domain-containing protein	Genome	Plus	NZ_CP102917.1:2044055-2045785
Clostridium botulinum PA9508B non-toxic nonhemagglutinin NTNH	Plasmid unnamed1	Minus	NZ_CP102918.1:30547-34140
Clostridium botulinum PA9508B non-toxic nonhemagglutinin NTNH	Plasmid unnamed1	Plus	NZ_CP102918.1:85228-88716
Clostridium botulinum PA9508B type II toxin-antitoxin system HicA family toxin	Genome	Plus	NZ_CP102917.1:1557090-1557839
Clostridium botulinum PA9508B type II toxin-antitoxin system HicA family toxin	Genome	Minus	NZ_CP102917.1:602008-602187
Clostridium botulinum PA9508B type II toxin-antitoxin system HicB family antitoxin	Genome	Minus	NZ_CP102917.1:601536-601949
Clostridium botulinum PA9508B type II toxin-antitoxin system PemK/MazF family toxin	Genome	Plus	NZ_CP102917.1:671147-671737
Clostridium botulinum PA9508B type II toxin-antitoxin system PemK/MazF family toxin	Genome	Minus	NZ_CP102917.1:2442050-2442982
Clostridium botulinum PA9508B type II toxin-antitoxin system PemK/MazF family toxin	Genome	Minus	NZ_CP102917.1:3726244-3726597
Clostridium botulinum PA9508B type II toxin-antitoxin system RelE/ParE family toxin	Genome	Minus	NZ_CP102917.1:2478909-2479253
Clostridium botulinum PA9508B virulence-associated E family protein	Genome	Minus	NZ_CP102917.1:2569361-2571784
Clostridium botulinum PA9508B YihY/virulence factor BrkB family protein	Genome	Minus	NZ_CP102917.1:3733400-3734257
Clostridium botulinum PA9508B zinc dependent phospholipase C family protein	Genome	Minus	NZ_CP102917.1:2249468-2250058
Clostridium botulinum PA9508B zinc dependent phospholipase C family protein	Genome	Minus	NZ_CP102917.1:2839885-2840604
Clostridium botulinum Prevot 594 botulinum neurotoxin hemagglutinin HA70 subunit	Plasmid pCBH	Minus	NZ_CP006901.1:75906-77786
Clostridium botulinum Prevot 594 botulinum neurotoxin subtype B2	Plasmid pCBH	Plus	NZ_CP006901.1:83654-87529
Clostridium botulinum Prevot 594 botulinum neurotoxin transcription-activating sigma factor BotR	Plasmid pCBH	Plus	NZ_CP006901.1:79337-79873
Clostridium botulinum Prevot 594 chaperonin GroEL	Genome	Minus	NZ_CP006902.1:2331979-2333604
Clostridium botulinum Prevot 594 clostridiolysin S	Genome	Plus	NZ_CP006902.1:3297950-3298123
Clostridium botulinum Prevot 594 clostripain	Genome	Minus	NZ_CP006902.1:763721-765301
Clostridium botulinum Prevot 594 COG1361 S-layer family protein	Genome	Minus	NZ_CP006902.1:7321-8136
Clostridium botulinum Prevot 594 collagenase	Genome	Minus	NZ_CP006902.1:477582-481235
Clostridium botulinum Prevot 594 hemolysin III family protein	Genome	Minus	NZ_CP006902.1:269777-270415
Clostridium botulinum Prevot 594 hemolysin III family protein	Genome	Minus	NZ_CP006902.1:433155-433805
Clostridium botulinum Prevot 594 hemolysin XhlA family protein	Genome	Minus	NZ_CP006902.1:1965675-1965929
Clostridium botulinum Prevot 594 hemolysin XhlA family protein	Genome	Minus	NZ_CP006902.1:2003776-2004030
Clostridium botulinum Prevot 594 hemolysin family protein	Genome	Plus	NZ_CP006902.1:1856572-1857897
Clostridium botulinum Prevot 594 NFACT family protein	Genome	Plus	NZ_CP006902.1:750547-752277
Clostridium botulinum Prevot 594 non-toxic nonhemagglutinin NTNH	Plasmid pCBH	Plus	NZ_CP006901.1:80035-83628
Clostridium botulinum Prevot 594 toxin-antitoxin system YwqK family antitoxin	Genome	Minus	NZ_CP006902.1:1027612-1028079
Clostridium botulinum Prevot 594 type II toxin-antitoxin system PemK/MazF family toxin	Genome	Minus	NZ_CP006902.1:2492047-2492400
Clostridium botulinum Prevot 594 type II toxin-antitoxin system PemK/MazF family toxin	Genome	Plus	NZ_CP006902.1:3359173-3359763
Clostridium botulinum Prevot 594 type II toxin-antitoxin system death-on-curing family toxin	Plasmid pCBH	Plus	NZ_CP006901.1:204730-205110
Clostridium botulinum Prevot 594 YihY/virulence factor BrkB family protein	Genome	Minus	NZ_CP006902.1:2499230-2500087
Clostridium botulinum Prevot 594 zinc dependent phospholipase C family protein	Genome	Minus	NZ_CP006902.1:1549009-1549728
Clostridium botulinum Stockholm botulinum neurotoxin hemagglutinin HA70 subunit	Plasmid p1	Minus	NZ_CP063817.1:68549-70420
Clostridium botulinum Stockholm botulinum neurotoxin subtype C1	Plasmid p1	Plus	NZ_CP063817.1:75665-79540
Clostridium botulinum Stockholm non-toxic nonhemagglutinin NTNH	Plasmid p1	Plus	NZ_CP063817.1:72060-75650
Clostridium sporogenes AM1195 botulinum neurotoxin hemagglutinin HA70 subunit	Plasmid pRSJ11_1	Plus	NZ_CP013700.1:184562-186442
Clostridium sporogenes AM1195 botulinum neurotoxin subtype B6	Plasmid pRSJ11_1	Minus	NZ_CP013700.1:174742-178617
Clostridium sporogenes AM1195 botulinum neurotoxin transcription-activating sigma factor BotR	Plasmid pRSJ11_1	Minus	NZ_CP013700.1:182398-182934
Clostridium sporogenes AM1195 chaperonin GroEL	Genome	Minus	NZ_CP013701.1:3657470-3659095
Clostridium sporogenes AM1195 clostridiolysin S	Genome	Plus	NZ_CP013701.1:570665-570838
Clostridium sporogenes AM1195 clostripain	Genome	Minus	NZ_CP013701.1:2143687-2145261
Clostridium sporogenes AM1195 collagenase	Genome	Minus	NZ_CP013701.1:1868106-1871738
Clostridium sporogenes AM1195 hemolysin III family protein	Genome	Minus	NZ_CP013701.1:1681300-1681938
Clostridium sporogenes AM1195 hemolysin III family protein	Genome	Minus	NZ_CP013701.1:1832975-1833625
Clostridium sporogenes AM1195 hemolysin XhlA family protein	Genome	Minus	NZ_CP013701.1:2610977-2611201
Clostridium sporogenes AM1195 hemolysin XhlA family protein	Genome	Minus	NZ_CP013701.1:2801930-2802163
Clostridium sporogenes AM1195 hemolysin XhlA family protein	Genome	Minus	NZ_CP013701.1:3339070-3339324
Clostridium sporogenes AM1195 hemolysin family protein	Genome	Plus	NZ_CP013701.1:3232627-3233952
Clostridium sporogenes AM1195 insecticidal delta-endotoxin Cry8Ea1 family protein	Genome	Plus	NZ_CP013701.1:883842-885851
Clostridium sporogenes AM1195 NFACT RNA binding domain-containing protein	Genome	Plus	NZ_CP013701.1:2131784-2133514
Clostridium sporogenes AM1195 non-toxic nonhemagglutinin NTNH	Plasmid pRSJ11_1	Minus	NZ_CP013700.1:178643-182236
Clostridium sporogenes AM1195 toxin	Genome	Plus	NZ_CP013701.1:879468-879905
Clostridium sporogenes AM1195 type II toxin-antitoxin system PemK/MazF family toxin	Genome	Plus	NZ_CP013701.1:631472-632062
Clostridium sporogenes AM1195 type II toxin-antitoxin system PemK/MazF family toxin	Genome	Minus	NZ_CP013701.1:3805242-3805595
Clostridium sporogenes AM1195 virulence-associated E family protein	Genome	Minus	NZ_CP013701.1:2632602-2635025
Clostridium sporogenes AM1195 YihY/virulence factor BrkB family protein	Genome	Minus	NZ_CP013701.1:3812434-3813291
Clostridium sporogenes AM1195 zinc dependent phospholipase C family protein	Genome	Minus	NZ_CP013701.1:2919175-2919894
Clostridium sporogenes AM553 botulinum neurotoxin hemagglutinin HA70 subunit	Plasmid unnamed1	Plus	NZ_CP022406.1:217337-219217
Clostridium sporogenes AM553 botulinum neurotoxin transcription-activating sigma factor BotR	Plasmid unnamed1	Minus	NZ_CP022406.1:215179-215715
Clostridium sporogenes AM553 botulinum neurotoxin type B	Plasmid unnamed1	Minus	NZ_CP022406.1:207523-211398
Clostridium sporogenes AM553 chaperonin GroEL	Genome	Minus	NZ_CP022405.1:3657849-3659474
Clostridium sporogenes AM553 clostridiolysin S	Genome	Plus	NZ_CP022405.1:581269-581442
Clostridium sporogenes AM553 clostripain	Genome	Minus	NZ_CP022405.1:2207327-2208901
Clostridium sporogenes AM553 collagenase	Genome	Minus	NZ_CP022405.1:1864590-1868237
Clostridium sporogenes AM553 hemolysin III family protein	Genome	Minus	NZ_CP022405.1:1671814-1672452
Clostridium sporogenes AM553 hemolysin III family protein	Genome	Minus	NZ_CP022405.1:1829373-1830023
Clostridium sporogenes AM553 hemolysin XhlA family protein	Genome	Minus	NZ_CP022405.1:2140223-2140477
Clostridium sporogenes AM553 hemolysin XhlA family protein	Genome	Minus	NZ_CP022405.1:3345434-3345688
Clostridium sporogenes AM553 hemolysin family protein	Genome	Plus	NZ_CP022405.1:3236223-3237548
Clostridium sporogenes AM553 NFACT RNA binding domain-containing protein	Genome	Plus	NZ_CP022405.1:2195707-2197437
Clostridium sporogenes AM553 non-toxic nonhemagglutinin NTNH	Plasmid unnamed1	Minus	NZ_CP022406.1:211424-215017
Clostridium sporogenes AM553 type II toxin-antitoxin system death-on-curing family toxin	Plasmid unnamed1	Minus	NZ_CP022406.1:79541-79921
Clostridium sporogenes AM553 type II toxin-antitoxin system PemK/MazF family toxin	Genome	Plus	NZ_CP022405.1:642374-642964
Clostridium sporogenes AM553 type II toxin-antitoxin system PemK/MazF family toxin	Genome	Minus	NZ_CP022405.1:3813441-3813794
Clostridium sporogenes AM553 YihY/virulence factor BrkB family protein	Genome	Minus	NZ_CP022405.1:3820633-3821490
Clostridium sporogenes AM553 zeta toxin family protein	Genome	Plus	NZ_CP022405.1:846465-847034
Clostridium sporogenes AM553 zinc dependent phospholipase C family protein	Genome	Minus	NZ_CP022405.1:2911175-2911894
Clostridium sporogenes CDC 1632 botulinum neurotoxin hemagglutinin HA70 subunit	Genome	Minus	NZ_CP013243.1:4221722-4223602
Clostridium sporogenes CDC 1632 botulinum neurotoxin subtype B1	Genome	Plus	NZ_CP013243.1:4229546-4233421
Clostridium sporogenes CDC 1632 botulinum neurotoxin transcription-activating sigma factor BotR	Genome	Plus	NZ_CP013243.1:4225229-4225765
Clostridium sporogenes CDC 1632 chaperonin GroEL	Genome	Plus	NZ_CP013243.1:2767258-2768883
Clostridium sporogenes CDC 1632 clostridiolysin S	Genome	Minus	NZ_CP013243.1:1737872-1738045
Clostridium sporogenes CDC 1632 clostripain	Genome	Plus	NZ_CP013243.1:120850-122430
Clostridium sporogenes CDC 1632 collagenase	Genome	Plus	NZ_CP013243.1:425464-429111
Clostridium sporogenes CDC 1632 hemolysin III family protein	Genome	Plus	NZ_CP013243.1:466627-467277
Clostridium sporogenes CDC 1632 hemolysin III family protein	Genome	Plus	NZ_CP013243.1:623668-624306
Clostridium sporogenes CDC 1632 hemolysin XhlA family protein	Genome	Plus	NZ_CP013243.1:3098386-3098640
Clostridium sporogenes CDC 1632 hemolysin family protein	Genome	Minus	NZ_CP013243.1:3205442-3206767
Clostridium sporogenes CDC 1632 NFACT RNA binding domain-containing protein	Genome	Minus	NZ_CP013243.1:132437-134167
Clostridium sporogenes CDC 1632 non-toxic nonhemagglutinin NTNH	Genome	Plus	NZ_CP013243.1:4225927-4229520
Clostridium sporogenes CDC 1632 S-layer family protein	Genome	Plus	NZ_CP013243.1:1086092-1087993
Clostridium sporogenes CDC 1632 type II toxin-antitoxin system death-on-curing family toxin	Genome	Plus	NZ_CP013243.1:4096433-4096810
Clostridium sporogenes CDC 1632 type II toxin-antitoxin system PemK/MazF family toxin	Genome	Plus	NZ_CP013243.1:2620678-2621031
Clostridium sporogenes CDC 1632 type II toxin-antitoxin system PemK/MazF family toxin	Genome	Plus	NZ_CP013243.1:2774177-2774851
Clostridium sporogenes CDC 1632 type II toxin-antitoxin system PemK/MazF family toxin	Genome	Minus	NZ_CP013243.1:1673631-1674221
Clostridium sporogenes CDC 1632 YihY/virulence factor BrkB family protein	Genome	Plus	NZ_CP013243.1:2612983-2613840
Clostridium sporogenes CDC 1632 zinc dependent phospholipase C family protein	Genome	Plus	NZ_CP013243.1:3531719-3532438
Clostridium sporogenes CDC 67071 botulinum neurotoxin transcription-activating sigma factor BotR	Plasmid pNPD7	Plus	NZ_CP013241.1:128876-129412
Clostridium sporogenes CDC 67071 botulinum neurotoxin hemagglutinin HA70 subunit	Plasmid pNPD7	Minus	NZ_CP013241.1:125369-127249
Clostridium sporogenes CDC 67071 botulinum neurotoxin subtype B1	Plasmid pNPD7	Plus	NZ_CP013241.1:133193-137068
Clostridium sporogenes CDC 67071 chaperonin GroEL	Genome	Plus	NZ_CP013242.1:3840510-3842135
Clostridium sporogenes CDC 67071 clostridiolysin S	Genome	Minus	NZ_CP013242.1:2836060-2836233
Clostridium sporogenes CDC 67071 clostripain	Genome	Plus	NZ_CP013242.1:1195926-1197500
Clostridium sporogenes CDC 67071 collagenase	Genome	Plus	NZ_CP013242.1:1523747-1527376
Clostridium sporogenes CDC 67071 hemolysin III family protein	Genome	Plus	NZ_CP013242.1:1566556-1567206
Clostridium sporogenes CDC 67071 hemolysin III family protein	Genome	Plus	NZ_CP013242.1:1714007-1714645
Clostridium sporogenes CDC 67071 hemolysin XhlA family protein	Genome	Plus	NZ_CP013242.1:42844-43098
Clostridium sporogenes CDC 67071 hemolysin family protein	Genome	Minus	NZ_CP013242.1:150358-151683
Clostridium sporogenes CDC 67071 NFACT RNA binding domain-containing protein	Genome	Minus	NZ_CP013242.1:1207531-1209261
Clostridium sporogenes CDC 67071 non-toxic nonhemagglutinin NTNH	Plasmid pNPD7	Plus	NZ_CP013241.1:129574-133167
Clostridium sporogenes CDC 67071 type II toxin-antitoxin system PemK/MazF family toxin	Genome	Plus	NZ_CP013242.1:3681164-3681517
Clostridium sporogenes CDC 67071 type II toxin-antitoxin system PemK/MazF family toxin	Genome	Minus	NZ_CP013242.1:2770247-2770837
Clostridium sporogenes CDC 67071 YihY/virulence factor BrkB family protein	Genome	Plus	NZ_CP013242.1:3673468-3674325
Clostridium sporogenes CDC 67071 zeta toxin family protein	Genome	Minus	NZ_CP013242.1:2567368-2567934
Clostridium sporogenes CDC 67071 zinc dependent phospholipase C family protein	Genome	Plus	NZ_CP013242.1:490150-490869

## Sheet: Supplementary Table S10
Supplementary Table S10. Mycobacteria reference genomes used for mapping
Reference name	NCBI RefSeq
Mycobacterium avium HJW	NZ_CP028731.1
Mycobacterium avium subsp. hominissuis OCU889s P11 4s	NZ_CP018019.2
Mycobacterium avium subsp. paratuberculosis K-10	NZ_CP106873.1
Mycobacterium canettii CIPT 140010059	NC_015848.1
Mycobacterium florentinum JCM 14740	NZ_AP022576.1
"Mycobacterium gallinarum" JCM 6399	NZ_AP022601.1
Mycobacterium haemophilum DSM 44634 ATCC 29548	NZ_CP011883.2
Mycobacterium intracellulare FDAARGOS 1564	NZ_CP085945.1
Mycobacterium kansasii ATCC 12478	NC_022663.1
Mycobacterium leprae MRHRU-235-G	NZ_CP029543.1
Mycobacterium lepromatosis FJ924	NZ_CP083405.1
Mycobacterium marseillense FLAC0026	NZ_CP023147.1
Mycobacterium simiae JCM 12377	NZ_AP022568.1
Mycobacterium tuberculosis H37Rv	NC_000962.3
Mycobacterium tuberculosis complex N0153	NZ_CP040690.1
Mycobacterium tuberculosis variant africanum GM041182	NC_015758.1
Mycobacterium tuberculosis variant bovis 2018/0565	NZ_CP112996.1
Mycobacterium tuberculosis variant bovis BCG SL 222 Sofia	NZ_CP064405.1
Mycobacterium tuberculosis variant bovis Danish 1331	NZ_CP039850.1
Mycobacterium tuberculosis variant caprae Allgaeu	NZ_CP016401.1
Mycobacterium tuberculosis variant microti ATCC 35782 isolate vole chromosome MmicATCC35782	NZ_LR882496.1
Mycobacterium ulcerans JKD8049	NZ_CP085200.1
Mycobacteroides abscessus GZ002	NZ_CP034181.1
Mycobacteroides chelonae CCUG 47445	NZ_CP007220.1
Mycobacteroides immunogenum CCUG 47286	NZ_CP011530.1
Mycobacteroides saopaulense EPM10906	NZ_CP010271.1
Mycolicibacillus koreensis JCM 19956	NZ_AP022594.1
Mycolicibacillus parakoreensis DSM 45575	NZ_CP092365.1
Mycolicibacter heraklionensis JCM 30995	NZ_CP080997.1
Mycolicibacter hiberniae JCM 13571	NZ_AP022609.1
Mycolicibacter sinensis JDM601	NC_015576.1
Mycolicibacter terrae NCTC10856	NZ_LT906469.1
Mycolicibacterium boenickei JCM 15653	NZ_AP022579.1
Mycolicibacterium diernhoferi ATCC 19340	NZ_CP080332.1
Mycolicibacterium doricum JCM 12405	NZ_AP022605.1
Mycolicibacterium duvalii JCM 6396	NZ_AP022563.1
Mycolicibacterium farcinogenes BKK/CU-MFGFA-001	NZ_CP081673.1
Mycolicibacterium fortuitum MF GZ001	NZ_CP107719.1
Mycolicibacterium gadium JCM 12688	NZ_AP022608.1
Mycolicibacterium goodii ATCC 700504	NZ_CP092364.2
Mycolicibacterium holsaticum JCM 12374	NZ_CP080998.1
Mycolicibacterium litorale JCM 17423	NZ_AP022586.1
Mycolicibacterium mageritense JCM 12375	NZ_AP022567.1
Mycolicibacterium moriokaense JCM 6375	NZ_AP022560.1
Mycolicibacterium mucogenicum DSM 44124	NZ_CP062008.1
Mycolicibacterium rhodesiae NBB3	NC_016604.1
Mycolicibacterium senegalense ATCC 35796	NZ_CP081000.1
Mycolicibacterium smegmatis Jucho	NZ_CP080274.1

[truncated: 3 more sheets: Supplementary Table S11, Supplementary Table S12, Supplementary Table S13]
